# Supplementary material for: Metabolic Characterization of Cerebrospinal Fluid for Patients With Autoimmune Encephalitis: A Preliminary Study
Source: CNS Neurosci Ther. 2025 Jan 3;31(1):e70203. doi: 10.1111/cns.70203 (PMC11696248; doi:10.1111/cns.70203)
Supplement: Supplementary file 2 — TABLE S1. Clinical presentations of AE cases. [file CNS-31-e70203-s002.xlsx]

## Sheet: Sheet1
SUPPLEMENTARY TABLE 1 Clinical presentations of AE cases.
		AE(CBA-panel) group												AE(TBA) group
		NMDARE group					Others
Sample name		Pos_1	Pos_2	Pos_3	Pos_4	Pos_5	Pos_12	Pos_17	Pos_13	Pos_14	Pos_15	Pos_16	Pos_18	Pos_6	Pos_7	Pos_8	Pos_9	Pos_10	Pos_11
Modified Rankin scale, MRS (MRS≤3 or MRS＞3)		≤3	＞3	＞3	＞3	＞3	＞3	＞3	＞3	＞3	＞3	＞3	＞3	≤3	≤3	＞3	≤3	＞3	≤3
Clinical presentation	Premonitory symptom (Yes or No)	Yes	Yes	Yes	Yes	Yes	Yes	Yes	Yes	Yes	Yes	Yes	No	No	Yes	Yes	No	Yes	No
	Psychiatric symptoms (Yes or No)	Yes	Yes	No	Yes	No	Yes	Yes	Yes	Yes	Yes	No	Yes	Yes	Yes	Yes	Yes	Yes	No
	Memory disturbances (Yes or No)	No	Yes	No	No	Yes	No	No	Yes	No	Yes	Yes	No	No	No	Yes	No	Yes	No
	Lalopathy (Yes or No)	Yes	Yes	Yes	Yes	No	No	Yes	No	No	Yes	No	Yes	No	Yes	No	No	No	No
	Seizures (Yes or No)	No	Yes	Yes	Yes	Yes	Yes	Yes	Yes	No	Yes	No	No	No	No	No	Yes	No	Yes
	Dyskinesia (Yes or No)	No	Yes	Yes	Yes	No	Yes	Yes	Yes	No	Yes	No	No	No	Yes	No	Yes	No	No
	Loss of consciousness (Yes or No)	No	Yes	Yes	Yes	No	Yes	Yes	No	Yes	Yes	No	No	No	No	No	Yes	No	No
	Central hypoventilation (Yes or No)	No	Yes	Yes	Yes	Yes	No	No	Yes	Yes	Yes	Yes	No	No	No	Yes	No	Yes	No
	Fever (Yes or No)	No	No	No	No	No	Yes	No	No	No	No	Yes	No	No	No	Yes	No	Yes	No
	Encephalalgia (Yes or No)	Yes	Yes	No	Yes	No	No	No	Yes	No	No	Yes	No	No	Yes	No	No	No	No
	Emesis (Yes or No)	No	No	No	No	No	No	Yes	No	No	No	No	No	No	No	No	No	No	No
	Sleep disturbances (Yes or No)	Yes	No	Yes	No	Yes	No	No	Yes	No	Yes	Yes	Yes	Yes	No	Yes	No	No	No
	Slow in reacting (Yes or No)	No	No	Yes	Yes	No	No	No	Yes	No	Yes	Yes	Yes	No	No	Yes	No	Yes	No
	Declining computing ability (Yes or No)	No	Yes	No	Yes	Yes	No	No	Yes	Yes	Yes	Yes	No	Yes	No	No	Yes	Yes	No
Magnetic resonance imaging (MRI)		Abnormal	Abnormal	Abnormal	Abnormal	Abnormal	Abnormal	Abnormal	Abnormal	Abnormal	Abnormal	Abnormal	Abnormal	Abnormal	Abnormal	Normal	Abnormal	Normal	Normal
Electroencephalogram (EEG)		Abnormal	Abnormal	Abnormal	Abnormal	Abnormal	Abnormal	Abnormal	Abnormal	Abnormal	Abnormal	Abnormal	Abnormal	Abnormal	Abnormal	Abnormal	Abnormal	Abnormal	Abnormal
